# Supplementary material for: Genome-Wide Characterization of the Phosphofructokinase Gene Family in Arabidopsis thaliana and Functional Analysis of AtPFK2 in Stress Tolerance
Source: Int J Mol Sci. 2025 Jul 16;26(14):6828. doi: 10.3390/ijms26146828 (PMC12294930; doi:10.3390/ijms26146828)
Supplement: Supplementary file 1 [file ijms-26-06828-s001.zip]

Archive with 1 entries (1 files):
- ijms-3641454-supplementary.pdf
